# Supplementary material for: Clinical Predictors of Mortality in Severe Fever with Thrombocytopenia Syndrome: An Updated Systematic Review and Meta-Analysis
Source: Pathogens. 2026 Jul 21;15(7):767. doi: 10.3390/pathogens15070767 (PMC13415309; doi:10.3390/pathogens15070767)
Supplement: Supplementary file 1 [file pathogens-15-00767-s001.zip]

Archive with 2 entries (2 files):
- 7.3PRISMA_2020_checklist(1).pdf
- pathogens-4421931-supplementary.pdf
